# Supplementary material for: µCT scanning effects on aDNA and a multi-step workflow for archaeological petrous portions
Source: PLoS One. 2026 Apr 13;21(4):e0334682. doi: 10.1371/journal.pone.0334682 (PMC13075688; doi:10.1371/journal.pone.0334682)
Supplement: S1 Table — (XLSX) [file pone.0334682.s002.xlsx]

## Sheet: Sheet 1
Table S1. Archaeological metadata and molecular metrics of the samples included in the analysis.
Library_ID	Individual	ID	MainRegion	archeologistGroup	Sample.BioSex	CT_scanned	UDG	Endo	MeanReadLength	NuclearContam	NuclearContam.se	ContamMix	ContamMix.se	CtoT_freq_in1bp_5prime	MainRegion2
AR0154.1	AR0154	AR0154.1	Mendoza Lowlands / Northern Mendoza	Ramiro Barberena	XX	TRUE	none	7.837113	43.4621427412607	NA	NA	1.5	0.0033	0.431592	Cuyo
AR0155.1	AR0155	AR0155.1	Mendoza Lowlands / Northern Mendoza	Ramiro Barberena	Unassigned	TRUE	none	0.300436	46.9288340490617	NA	NA	0	1e-06	0.406276	Cuyo
AR0162_1.i705.i501	AR0162	AR0162.1	Upsallata Valley / Northern Mendoza	Ramiro Barberena	XX	TRUE	half	30.035928	50.7365031004927	NA	NA	0.39	0.0006	0.0470878370110714	Cuyo
AR0167_1.i705.i512	AR0167	AR0167.1	Mendoza Lowlands / Northern Mendoza	Ramiro Barberena	XX	TRUE	half	36.189447	48.4081870279608	NA	NA	0.47	0.0006	0.0708774611191513	Cuyo
AR0168_1i702506	AR0168	AR0168.1	Mendoza Lowlands / Northern Mendoza	Ramiro Barberena	XX	TRUE	none	28.6891825	49.7433469363074	NA	NA	4.4	0.0089	0.177591209866186	Cuyo
AR0174_1.i706.i516	AR0174	AR0174.1	Mendoza Lowlands / Northern Mendoza	Ramiro Barberena	NotTested	FALSE	half	0.887557	44.8739669421488	NA	NA	0	1e-06	0.094643	Cuyo
AR0175.1	AR0175	AR0175.1	Mendoza Lowlands / Northern Mendoza	Ramiro Barberena	Unassigned	TRUE	none	0.136081	50.6571355845919	NA	NA	0	1e-06	0.275359	Cuyo
AR0176.1	AR0176	AR0176.1	Mendoza Lowlands / Northern Mendoza	Ramiro Barberena	Unassigned	TRUE	none	0.175961	47.4225983076157	NA	NA	0	1e-06	0.228263	Cuyo
AR0177.1	AR0177	AR0177.1	Mendoza Lowlands / Northern Mendoza	Ramiro Barberena	Unassigned	TRUE	none	10.432075	52.7023813929391	NA	NA	0	0.0005	0.301434	Cuyo
AR0178_1.i707.i515	AR0178	AR0178.1	Andean Highlands / Northern Mendoza	Ramiro Barberena	XY	TRUE	half	25.734683	52.7618437181231	0.542	0.2410912	0.68	0.0008	0.0860829569423697	Cuyo
AR0179_1i703505	AR0179	AR0179.1	Andean Highlands / Northern Mendoza	Ramiro Barberena	XY	TRUE	none	71.701509	51.7004866427009	1.7903	0.168901	7.1	0.0117	0.282102080117283	Cuyo
AR0393_2.i704.i510	AR0393	AR0393.2	Mendoza City	Horacio Chiavazza	XY	TRUE	half	0.201876	43.2126020643969	NA	NA	0	1e-06	0.195551	Cuyo
AR0398_2.i705.i516	AR0398	AR0398.2	Mendoza City	Horacio Chiavazza	Unassigned	FALSE	half	0.11442	52.0406943105111	NA	NA	0	1e-06	0.029974	Cuyo
AR0401_2.i705.i509	AR0401	AR0401.2	Mendoza City	Horacio Chiavazza	XY	FALSE	half	2.870787	50.4329180557104	NA	NA	0	0.0003	0.060459	Cuyo
AR0404_2.i706.i515	AR0404	AR0404.2	Mendoza City	Horacio Chiavazza	Unassigned	FALSE	half	0.093335	47.8120418218964	NA	NA	0	1e-06	0.070835	Cuyo
AR0406_2.i706.i508	AR0406	AR0406.2	Mendoza City	Horacio Chiavazza	XX	TRUE	half	57.7587275	56.4710074685917	NA	NA	0.87	0.0007	0.0720178993893266	Cuyo
AR0410_2.i707.i514	AR0410	AR0410.2	Mendoza City	Horacio Chiavazza	XX	TRUE	half	0.086815	38.5360663082437	NA	NA	0	1e-06	0.074766	Cuyo
AR0411_2.i708.i513	AR0411	AR0411.2	Mendoza City	Horacio Chiavazza	XX	TRUE	half	0.058814	41.4370844310626	NA	NA	0	1e-06	0.050891	Cuyo
AR0414_1.i709.i512	AR0414	AR0414.1	Mendoza City	Horacio Chiavazza	NotTested	FALSE	half	1.114742	53.3064172389297	NA	NA	0	1e-06	0.073171	Cuyo
AR0415_1.i709.i505	AR0415	AR0415.1	Mendoza City	Horacio Chiavazza	NotTested	FALSE	half	0.941133	52.3125734430082	NA	NA	0	1e-06	0.082667	Cuyo
AR0416_1.i710.i511	AR0416	AR0416.1	Mendoza City	Horacio Chiavazza	XX	TRUE	half	1.559593	42.171059720389	NA	NA	0	1e-06	0.207843	Cuyo
AR0417_1.i710.i504	AR0417	AR0417.1	Mendoza City	Horacio Chiavazza	XY	TRUE	half	40.2301005	46.8959117113784	0.992	0.3214281	0.57	1	0.116521519569459	Cuyo
AR0418_1.i712.i509	AR0418	AR0418.1	Mendoza City	Horacio Chiavazza	XX	TRUE	half	53.979094	55.9189563479305	NA	NA	0.53	0.0007	0.0840029368628619	Cuyo
AR0419_1.i713.i508	AR0419	AR0419.1	Mendoza City	Horacio Chiavazza	Unassigned	TRUE	half	1.698126	57.6498269896194	NA	NA	0	1e-06	0.04385	Cuyo
AR0420_1.i714.i507	AR0420	AR0420.1	Mendoza City	Horacio Chiavazza	NotTested	TRUE	half	0.057983	42.4460348798947	NA	NA	0	1e-06	0.100249	Cuyo
AR0421_1.i715.i506	AR0421	AR0421.1	Mendoza City	Horacio Chiavazza	XX	TRUE	half	54.7404175	59.4125676960993	NA	NA	0.78	0.0008	0.0999325526717946	Cuyo
AR0428.2	AR0428	AR0428.2	Traslassierra	Sebastian Pastor / Luis Tissera	XY	TRUE	none	63.8711985	54.1587953897513	1.1758	0.3475527	2.4	0.0051	0.331524411086922	Central Argentina
AR0429.2	AR0429	AR0429.2	Traslassierra	Sebastian Pastor / Luis Tissera	XX	TRUE	none	21.9728775	59.4888539162695	NA	NA	3.2	0.0069	0.341435438205994	Central Argentina
AR0430.2	AR0430	AR0430.2	Traslassierra	Sebastian Pastor / Luis Tissera	XX	TRUE	none	42.637549	52.2810968541165	NA	NA	2.8	5	0.362643674133839	Central Argentina
AR0438.2	AR0438	AR0438.2	Northern Cordoba	Sebastian Pastor / Luis Tissera	XX	TRUE	none	67.5475215	51.8518177508089	NA	NA	2.2	0.0048	0.26102103101809	Central Argentina
AR0439.2	AR0439	AR0439.2	Northern Cordoba	Sebastian Pastor / Luis Tissera	XX	TRUE	none	68.730173	51.0371574743975	NA	NA	2.3	0.0043	0.36929207453217	Central Argentina
AR0440_2.i720.i501	AR0440	AR0440.2	Northern Cordoba	Sebastian Pastor / Luis Tissera	XY	FALSE	half	45.94693	47.3488637200398	0.2569	0.2467565	0.91	0.0015	0.155255316372261	Central Argentina
AR0441.2	AR0441	AR0441.2	Northern Cordoba	Sebastian Pastor / Luis Tissera	XX	TRUE	none	62.6285625	48.388161754151	NA	NA	1.9	4	0.327189172596371	Central Argentina
AR0444.2	AR0444	AR0444.2	Northern Cordoba	Sebastian Pastor / Luis Tissera	XY	FALSE	none	59.783784	42.4638113062622	0.8739	0.2944408	1.6	0.0036	0.365069222522124	Central Argentina
AR0445.2	AR0445	AR0445.2	Northern Cordoba	Sebastian Pastor / Luis Tissera	XY	FALSE	none	44.442301	52.8906517549665	2.0792	0.4537586	2.9	0.0061	0.312360027288184	Central Argentina
AR0446.2	AR0446	AR0446.2	Northern Cordoba	Sebastian Pastor / Luis Tissera	XY	FALSE	none	34.672249	45.3464318788085	1.1904	0.2222974	2.4	0.0049	0.317209552184284	Central Argentina
AR0449.2	AR0449	AR0449.2	Northern Cordoba	Sebastian Pastor / Luis Tissera	XY	TRUE	none	63.2757075	46.1873905919128	0.5811	0.3687932	1.9	0.0042	0.379455923991121	Central Argentina
AR0450_2.i721.i516	AR0450	AR0450.2	Northern Cordoba	Sebastian Pastor / Luis Tissera	XX	FALSE	half	4.733221	49.1425707619513	NA	NA	0	0.0003	0.12437	Central Argentina
AR0452.3	AR0452	AR0452.3	Northern Cordoba	Sebastian Pastor / Luis Tissera	XY	TRUE	none	69.7883345	50.7134492366389	0.4366	0.3311171	2.7	0.0053	0.294209632203804	Central Argentina
AR0453.2	AR0453	AR0453.2	Traslassierra	Sebastian Pastor / Luis Tissera	XX	TRUE	none	42.5538255	52.5317970029021	NA	NA	2	0.0034	0.300961367573338	Central Argentina
AR0456.2	AR0456	AR0456.2	Traslassierra	Sebastian Pastor / Luis Tissera	XX	FALSE	none	64.1381405	52.2820269303561	NA	NA	2.1	0.0041	0.309362332057347	Central Argentina
AR0457.1	AR0457	AR0457.1	Southern Santiago del Estero	Sebastian Pastor / Luis Tissera	XY	TRUE	none	20.9974525	53.579264687781	1.7975	0.7092921	2.1	0.0044	0.378823556739755	Central Argentina
AR0458.1	AR0458	AR0458.1	Northern Cordoba	Sebastian Pastor / Luis Tissera	XY	TRUE	none	19.5931295	52.1080886208915	2.1274	1.809815	1.9	0.0044	0.361999733533929	Central Argentina
AR0459.1	AR0459	AR0459.1	Northern Cordoba	Sebastian Pastor / Luis Tissera	XX	FALSE	none	63.4050695	54.9649081433312	NA	NA	2.1	4	0.338384670799359	Central Argentina
AR0460.1	AR0460	AR0460.1	Northern Cordoba	Sebastian Pastor / Luis Tissera	XX	TRUE	none	57.4625795	53.5916920495701	NA	NA	2.2	0.0047	0.274502892929425	Central Argentina
AR0461.1	AR0461	AR0461.1	Northern Cordoba	Sebastian Pastor / Luis Tissera	XX	TRUE	none	65.697121	53.3064233440842	NA	NA	1.8	0.0033	0.277059430900872	Central Argentina
AR0462.1	AR0462	AR0462.1	Northern Cordoba	Sebastian Pastor / Luis Tissera	Unassigned	FALSE	none	37.550236	50.3485836479316	NA	NA	0	1e-06	0.263735880461469	Central Argentina
AR0463.1	AR0463	AR0463.1	Northern Cordoba	Sebastian Pastor / Luis Tissera	XX	TRUE	none	69.232878	53.2676767142065	NA	NA	2.3	0.0047	0.436662941454257	Central Argentina
AR0464.1	AR0464	AR0464.1	Northern Cordoba	Sebastian Pastor / Luis Tissera	XY	TRUE	none	68.591944	49.4031638944417	0.6906	0.3001857	2	0.0042	0.308413834868322	Central Argentina
AR0465.1	AR0465	AR0465.1	Northern Cordoba	Sebastian Pastor / Luis Tissera	XY	FALSE	none	61.0452915	42.7731994890235	1.5879	0.4337491	2.1	0.0047	0.413808106300263	Central Argentina
AR0466.1	AR0466	AR0466.1	Northern Cordoba	Sebastian Pastor / Luis Tissera	XX	TRUE	none	72.2003455	50.7033820803049	NA	NA	3.8	0.0072	0.207360984705346	Central Argentina
AR0467.1	AR0467	AR0467.1	Traslassierra	Sebastian Pastor / Luis Tissera	Unassigned	FALSE	none	0.190439	48.9871983021381	NA	NA	0	1e-06	0.209592	Central Argentina
AR0493_1i703516	AR0493	AR0493.1	Upsallata Valley / Northern Mendoza	Ramiro Barberena	XX	TRUE	none	57.5543525	46.6234180727976	NA	NA	3.5	7	0.126377696999177	Cuyo
AR0494_1.i703.i504	AR0494	AR0494.1	Upsallata Valley / Northern Mendoza	Ramiro Barberena	XY	TRUE	half	52.3888005	58.7052287946466	0.758	0.1222062	0.63	0.0008	0.0348578747757588	Cuyo
AR0495_1i707510	AR0495	AR0495.1	Upsallata Valley / Northern Mendoza	Ramiro Barberena	XX	TRUE	none	51.759277	44.7359450656373	NA	NA	4.2	0.0081	0.145038815410556	Cuyo
AR0496.1	AR0496	AR0496.1	Upsallata Valley / Northern Mendoza	Ramiro Barberena	Unassigned	FALSE	none	0.499661	46.775444717904	NA	NA	0.79	0.0004	0.219009	Cuyo
AR0497_1i705514	AR0497	AR0497.1	Upsallata Valley / Northern Mendoza	Ramiro Barberena	XX	TRUE	none	63.5952365	45.767517568706	NA	NA	4.8	0.0095	0.118840068725663	Cuyo
AR0498.1	AR0498	AR0498.1	Upsallata Valley / Northern Mendoza	Ramiro Barberena	XY	TRUE	none	14.082088	48.2158003443559	-1.0392	2.301754	2.7	0.0066	0.133972	Cuyo
AR0499_1.i705.i502	AR0499	AR0499.1	Upsallata Valley / Northern Mendoza	Ramiro Barberena	XX	TRUE	half	70.6826765	52.4024537258696	NA	NA	0.73	1	0.0423018554629517	Cuyo
AR0500_1.i706.i501	AR0500and513	AR0500.1	Upsallata Valley / Northern Mendoza	Ramiro Barberena	XX	FALSE	half	11.97966	52.3532487812674	NA	NA	0.58	0.0011	0.0672204263325026	Cuyo
AR0501_1.i707.i516	AR0501	AR0501.1	Upsallata Valley / Northern Mendoza	Ramiro Barberena	XY	FALSE	half	13.9973875	50.1155232210606	2.3215	1.07146	0.62	1	0.075628495085781	Cuyo
AR0502.1	AR0502	AR0502.1	Upsallata Valley / Northern Mendoza	Ramiro Barberena	Unassigned	FALSE	none	1.060721	51.4068611162605	NA	NA	0	0.0018	0.17248	Cuyo
AR0503.1	AR0503	AR0503.1	Upsallata Valley / Northern Mendoza	Ramiro Barberena	XX	TRUE	none	12.605404	47.3003993960711	NA	NA	2.9	0.0061	0.273064	Cuyo
AR0504_1i710507	AR0504	AR0504.1	Upsallata Valley / Northern Mendoza	Ramiro Barberena	XX	FALSE	none	58.6256575	45.9915039660815	NA	NA	4.4	0.0091	0.219089154449762	Cuyo
AR0505_1i707512	AR0505	AR0505.1	Upsallata Valley / Northern Mendoza	Ramiro Barberena	XY	FALSE	none	33.668476	45.900100496608	1.2935	0.1789919	5.9	0.0114	0.153210463160627	Cuyo
AR0506_1.i708.i515	AR0506	AR0506.1	Upsallata Valley / Northern Mendoza	Ramiro Barberena	XX	FALSE	half	28.7889805	50.4463003152817	NA	NA	0.45	1	0.0505340986037661	Cuyo
AR0507_1.i709.i514	AR0507	AR0507.1	Upsallata Valley / Northern Mendoza	Ramiro Barberena	XX	TRUE	half	31.581476	53.8996402951903	NA	NA	0.59	0.0013	0.049847062357995	Cuyo
AR0508_1.i710.i513	AR0508	AR0508.1	Upsallata Valley / Northern Mendoza	Ramiro Barberena	XX	FALSE	half	13.9377225	53.5254675718095	NA	NA	0.58	1	0.0445386259386163	Cuyo
AR0509_1.i711.i503	AR0509	AR0509.1	Upsallata Valley / Northern Mendoza	Ramiro Barberena	XY	FALSE	half	51.558699	54.432586545303	0.523	0.1600542	0.54	0.0008	0.0480404734868594	Cuyo
AR0510_1.i711.i512	AR0510	AR0510.1	Upsallata Valley / Northern Mendoza	Ramiro Barberena	XY	FALSE	half	68.225698	54.9560261227331	0.7618	0.1364852	0.67	0.0008	0.0516009749120218	Cuyo
AR0511_1.i712.i502	AR0511	AR0511.1	Upsallata Valley / Northern Mendoza	Ramiro Barberena	XY	FALSE	half	42.714251	55.1062548548121	-0.0158	0.1784271	0.49	1	0.0477552902700292	Cuyo
AR0512_1i712505	AR0512	AR0512.1	Upsallata Valley / Northern Mendoza	Ramiro Barberena	XY	FALSE	none	64.10314	48.9768095236089	0.9456	0.136828	4.5	0.0089	0.146470594514513	Cuyo
AR0513_1.i713.i501	AR0500and513	AR0513.1	Upsallata Valley / Northern Mendoza	Ramiro Barberena	XX	TRUE	half	26.982068	56.8615473988228	NA	NA	0.73	0.0011	0.0650966198298133	Cuyo
AR0514_1.i713.i510	AR0514	AR0514.1	Upsallata Valley / Northern Mendoza	Ramiro Barberena	XY	FALSE	half	41.7662175	50.3973731630138	0.4319	0.2944532	0.75	0.0013	0.0882199650817538	Cuyo
AR0515_1.i714.i516	AR0515	AR0515.1	Upsallata Valley / Northern Mendoza	Ramiro Barberena	XX	FALSE	half	50.5235285	50.6321273923621	NA	NA	0.8	0.0009	0.100381442854393	Cuyo
AR0516_1.i714.i509	AR0516	AR0516.1	Upsallata Valley / Northern Mendoza	Ramiro Barberena	XX	FALSE	half	54.966549	52.8992242029487	NA	NA	0.68	1	0.0884101116277639	Cuyo
AR0517_1.i715.i508	AR0517	AR0517.1	Upsallata Valley / Northern Mendoza	Ramiro Barberena	XY	FALSE	half	7.967374	47.2159270206068	1.5354	0.8069866	0.66	1	0.0914315545300981	Cuyo
AR0518_1.i718.i512	AR0518	AR0518.1	Upsallata Valley / Northern Mendoza	Ramiro Barberena	XY	FALSE	half	61.21619	53.9023410508545	0.7484	0.1295509	0.72	0.0009	0.0641975853334013	Cuyo
AR0519_1.i719.i511	AR0519	AR0519.1	Upsallata Valley / Northern Mendoza	Ramiro Barberena	XY	FALSE	half	60.1922485	52.5691829801127	0.7322	0.1353318	0.65	0.0008	0.0811214312087796	Cuyo
AR0520_1.i720.i510	AR0520	AR0520.1	Upsallata Valley / Northern Mendoza	Ramiro Barberena	XX	FALSE	half	28.5771295	56.4644263489209	NA	NA	0.74	0.0015	0.100208288066524	Cuyo
AR0521_1.i701.i515	AR0521	AR0521.1	Upsallata Valley / Northern Mendoza	Ramiro Barberena	XX	FALSE	half	43.505444	51.70643126759	NA	NA	0.89	0.0012	0.0777704731202931	Cuyo
AR0522_1.i702.i514	AR0522	AR0522.1	Upsallata Valley / Northern Mendoza	Ramiro Barberena	XY	FALSE	half	50.1152785	49.6872118379318	0.7812	0.2778237	0.56	1	0.0910589490438998	Cuyo
AR0523_1.i703.i513	AR0523	AR0523.1	Upsallata Valley / Northern Mendoza	Ramiro Barberena	XX	FALSE	half	53.297537	50.0066759716892	NA	NA	0.69	0.0009	0.101177165352124	Cuyo
AR0524.1	AR0524	AR0524.1	Upsallata Valley / Northern Mendoza	Ramiro Barberena	XY	TRUE	none	4.522721	47.4420208395095	0	0	1.1	0.0025	0.195763	Cuyo
AR0526_1.i704.i512	AR0526	AR0526.1	Upsallata Valley / Northern Mendoza	Ramiro Barberena	XY	FALSE	half	65.9443805	51.317703236914	0.5156	0.1606009	0.48	0.0008	0.0514788939051225	Cuyo
AR0527_1.i705.i511	AR0527	AR0527.1	Upsallata Valley / Northern Mendoza	Ramiro Barberena	XY	FALSE	half	20.3075535	51.8755934546054	0.3947	0.2297612	0.51	1	0.045482512191059	Cuyo
AR0528_1.i706.i510	AR0528	AR0528.1	Upsallata Valley / Northern Mendoza	Ramiro Barberena	XX	FALSE	half	41.319993	55.5196962556181	NA	NA	0.47	1	0.0480820412253374	Cuyo
AR0702_1.i714.i510	AR0702	AR0702.1	Tinogasta / Catamarca	M. Solange Grimoldi (Proyecto Arqueologico Yocavil)	Unassigned	TRUE	half	0.11117	40.1670404680644	NA	NA	0	1e-06	0.023641	Andean
AR0703_1.i717.i514	AR0703	AR0703.1	Tinogasta / Catamarca	M. Solange Grimoldi (Proyecto Arqueologico Yocavil)	NotTested	TRUE	half	0.075115	31.7766599597586	NA	NA	NA	NA	0.017099	Andean
AR0704_1.i718.i513	AR0704	AR0704.1	Calchaquies Lowlands / Catamarca	M. Solange Grimoldi (Proyecto Arqueologico Yocavil)	Unassigned	FALSE	half	0.888364	60.6045510654886	NA	NA	0	1e-06	0.01948	Andean
AR0705_1.i719.i512	AR0705	AR0705.1	Calchaquies Lowlands / Catamarca	M. Solange Grimoldi (Proyecto Arqueologico Yocavil)	XY	TRUE	half	26.838898	50.4572222750725	0.6744	0.1911916	0.52	1	0.106693458733651	Andean
AR0706_1.i720.i511	AR0706	AR0706.1	Calchaquies Lowlands / Catamarca	M. Solange Grimoldi (Proyecto Arqueologico Yocavil)	Unassigned	FALSE	half	0.478026	49.9203586929817	NA	NA	0	1e-06	0.018002	Andean
AR0707_1.i721.i510	AR0707	AR0707.1	Calchaquies Lowlands / Catamarca	M. Solange Grimoldi (Proyecto Arqueologico Yocavil)	XX	TRUE	half	42.68716	50.87213721098	NA	NA	0.66	1	0.13121795109333	Andean
